# Supplementary material for: Comprehensive genomic characterization of cotton cationic amino acid transporter genes reveals that GhCAT10D regulates salt tolerance
Source: BMC Plant Biol. 2022 Sep 15;22:441. doi: 10.1186/s12870-022-03829-w (PMC9476346; doi:10.1186/s12870-022-03829-w)
Supplement: Supplementary file 1 — Additional file 1: Table S1. Information of the CAT genes in G. arboreum. Table S2. Information of the CAT genes in G. raimondii. Table S3. Information of the CAT genes in G. barbadense. Table S4. Analysis of Ka/Ks ratios of CAT genes in four cotton species. Table S5. Primers sequences used in qRT-PCR. Table S6. Primers sequences used in virus-induced gene silencing experiment. [file 12870_2022_3829_MOESM1_ESM.xlsx]

## Sheet: S1
Table S1. Information of the CAT genes in G. arboreum
Gene ID	Locus ID	Chromosome Position	Gene Length (bp)	Protein Length (aa)	Molecular Weight (kDa)	Isoelectric Point	Subcellular Prediction
GaCAT1	Ga03G2775.1	Chr03:135447573:135449926:-	2354	596	64.912	7.077	PM
GaCAT2	Ga04G0067.1	Chr04:628017:630409:+	2393	606	65.974	7.195	PM
GaCAT3	Ga08G1649.1	Chr08:106723954:106727148:-	3195	568	60.801	7.752	PM
GaCAT4	Ga08G1920.1	Chr08:114266828:114269711:-	2884	558	61.367	8.671	PM
GaCAT5	Ga10G0661.1	Chr10:12281676:12284329:-	2654	586	63.579	7.992	PM
GaCAT6	Ga11G1351.1	Chr11:30853449:30874352:+	20904	663	71.238	6.313	PM
GaCAT7	Ga11G1352.1	Chr11:30965625:30970790:+	5166	639	67.684	6.421	PM
GaCAT8	Ga11G3831.1	Chr11:121991620:121993716:-	2097	566	62.46	8.435	PM
GaCAT9	Ga12G0664.1	Chr12:6004233:6006890:+	2658	574	63.03	8.178	PM
GaCAT10	Ga12G2612.1	Chr12:97044982:97046739:-	1758	585	64.312	8.593	PM
GaCAT11	Ga13G0102.1	Chr13:1054546:1057745:-	3200	582	63.484	8.722	PM
GaCAT12	Ga13G1902.1	Chr13:110043861:110045585:+	1725	574	62.73	8.875	PM
GaCAT13	Ga13G2032.1	Chr13:113593045:113598442:-	5398	642	68.452	6.081	PM
GaCAT14	Ga14G1684.1	tig00015679:104350:106128:+	1779	592	64.568	8.627	PM

## Sheet: S2
Table S2. Information of the CAT genes in G. raimondii.
Gene ID	Locus ID	Chromosome Position	Gene Length (bp)	Protein Length (aa)	Molecular Weight (kDa)	Isoelectric Point	Subcellular Prediction
GrCAT1	Gorai.002G162700.1	Chr02:38571178:38573839:+	2662	592	64.591	8.508	PM
GrCAT2	Gorai.004G165500.1	Chr04:46073522:46077239:-	3718	568	60.623	7.752	PM
GrCAT3	Gorai.004G192000.1	Chr04:50943104:50946414:-	3311	572	62.79	8.442	PM
GrCAT4	Gorai.005G266500.1	Chr05:63932503:63935791:-	3289	596	65.026	6.668	PM
GrCAT5	Gorai.007G030200.1	Chr07:2070655:2073264:+	2610	573	63.174	8.74	PM
GrCAT6	Gorai.007G255700.1	Chr07:41468351:41474330:-	5980	642	68.002	6.277	PM
GrCAT7	Gorai.007G255800.1	Chr07:41528548:41533663:-	5116	642	68.84	7.379	PM
GrCAT8	Gorai.008G051200.1	Chr08:7176078:7178186:+	2109	585	64.368	8.701	PM
GrCAT9	Gorai.008G230700.1	Chr08:51698606:51701255:-	2650	572	62.728	8.556	PM
GrCAT10	Gorai.011G229700.1	Chr11:54317937:54321541:+	3605	644	70.132	8.693	PM
GrCAT11	Gorai.012G170500.1	Chr12:34024461:34026836:-	2376	606	66.004	6.97	PM
GrCAT12	Gorai.013G011200.1	Chr13:767700:771305:-	3606	582	63.527	8.721	PM
GrCAT13	Gorai.013G176800.1	Chr13:46658305:46662431:+	4127	574	62.703	8.579	PM
GrCAT14	Gorai.013G195800.1	Chr13:49927628:49933604:+	5977	642	68.581	5.778	PM

## Sheet: S3
Table S3. Information of the CAT genes in G. barbadense.
Gene ID	Locus ID	Chromosome Position	Gene Length (bp)	Protein Length (aa)	Molecular Weight (kDa)	Isoelectric Point	Subcellular Prediction
GbCAT1A	GB_A03G2510.1	A03:107,457,353-107,458,360:-	1008	335	36.222	8.188	PM
GbCAT2A	GB_A04G1678.1	A04:80,598,275-80,600,668:-	2394	606	66.034	7.69	PM
GbCAT3A	GB_A08G1736.1	A08:99,974,335-99,978,677:-	4343	579	61.69	8.258	PM
GbCAT4A	GB_A08G1995.1	A08:106,820,214-106,823,098:-	2885	572	62.877	8.387	PM
GbCAT5A	GB_A10G2315.1	A10:102,293,936-102,296,595:+	2660	590	63.993	8.185	PM
GbCAT6A	GB_A11G2607.1	A11:86,264,596-86,269,764:-	5169	638	67.58	6.276	PM
GbCAT7A	GB_A11G2608.1	A11:86,362,104-86,366,551:-	4448	639	68.49	6.907	PM
GbCAT8A	GB_A12G0502.1	A12:9,638,353-9,640,110:+	1758	546	60.153	8.9	PM
GbCAT9A	GB_A13G0096.1	A13:936,263-939,462:-	3200	582	63.426	8.415	PM
GbCAT10A	GB_A13G1896.1	A13:100,004,904-100,006,628:+	1725	574	62.71	8.876	PM
GbCAT11A	GB_A13G2018.1	A13:103,049,527-103,054,859:-	5333	620	65.977	5.798	PM
GbCAT1D	GB_D01G1618.1	D01:38,366,380-38,368,158:+	1779	592	64.563	8.627	PM
GbCAT2D	GB_D02G2642.1	D02:68,687,357-68,689,698:-	2342	592	64.594	7.026	PM
GbCAT3D	GB_D04G2072.1	D04:55,871,364-55,873,734:-	2371	606	65.963	6.97	PM
GbCAT4D	GB_D08G1731.1	D08:51,350,087-51,353,272:-	3186	568	60.631	7.744	PM
GbCAT5D	GB_D08G1984.1	D08:56,066,555-56,069,443:-	2889	572	62.73	8.391	PM
GbCAT6D	GB_D10G2292.1	D10:57,362,621-57,365,038:+	2418	586	63.495	8.185	PM
GbCAT7D	GB_D11G0278.1	D11:2,243,560-2,245,633:+	2074	573	63.174	8.74	PM
GbCAT8D	GB_D11G2621.1	D11:51,785,382-51,790,586:-	5205	642	68.002	6.277	PM
GbCAT9D	GB_D11G2622.1	D11:51,866,171-51,870,610:-	4440	639	68.752	7.4	PM
GbCAT10D	GB_D12G0073.1	D12:870,344-872,101:+	1758	585	64.404	9.037	PM
GbCAT11D	GB_D12G2431.1	D12:55,048,834-55,051,475:-	2642	572	62.827	8.671	PM
GbCAT12D	GB_D13G0098.1	D13:785,731-788,866:-	3136	582	63.555	8.722	PM
GbCAT13D	GB_D13G1837.1	D13:50,131,676-50,133,400:+	1725	574	62.715	8.58	PM
GbCAT14D	GB_D13G1948.1	D13:52,616,294-52,621,678:-	5385	642	68.55	6.126	PM

## Sheet: S4
Table S4. Analysis of Ka/Ks ratios of CAT genes in four cotton species.
Seq_1	Seq_2	Ka	Ks	Ka_Ks	EffectiveLen	AverageS-sites	AverageN-sites	cN	cS	pN	pS	Note
GB_A03G2510.1	Ga03G2775.1	0.00406597	0.00386848	1.05105	999	259.167	739.833	3	1	0.00405497	0.00385852
GB_A03G2510.1	Ga04G0067.1	0.123299	1.02834	0.119901	999	254.333	744.667	84.6667	142.333	0.113697	0.559633
GB_A04G1678.1	Ga03G2775.1	0.100601	0.936049	0.107474	1782	445.417	1336.58	125.833	238.167	0.0941455	0.534705
GB_A04G1678.1	Ga04G0067.1	0.00293938	0.0157723	0.186364	1812	448.5	1363.5	4	7	0.00293363	0.0156076
GB_A08G1736.1	Ga08G1649.1	0.0357355	0.0472039	0.757046	1698	437.167	1260.83	44	20	0.0348976	0.0457491
GB_A08G1995.1	Ga08G1920.1	0.00318789	0.00488701	0.65232	1668	410.583	1257.42	4	2	0.00318113	0.00487112
GB_A08G1995.1	Ga11G3831.1	0.0788309	0.530877	0.148492	1668	409.583	1258.42	94.1667	155.833	0.0748295	0.380468
GB_A08G1995.1	Ga12G0664.1	0.0691466	0.397654	0.173886	1710	420.667	1289.33	85.1667	129.833	0.0660548	0.308637
GB_A10G2315.1	Ga10G0661.1	0.00153159	0.0113252	0.135237	1752	444.833	1307.17	2	5	0.00153003	0.0112402
GB_A11G2607.1	Ga11G1351.1	0.281101	1.57375	0.178619	1878	481	1397	327.5	316.5	0.234431	0.658004
GB_A11G2607.1	Ga13G2032.1	0.102393	0.434156	0.235843	1902	491.5	1410.5	135	162	0.0957107	0.329603
GB_A12G0502.1	Ga12G2612.1	0.00651381	0.00756627	0.860902	1632	398.5	1233.5	8	3	0.00648561	0.00752823
GB_A13G1896.1	Ga13G1902.1	0.00387498	0.0095315	0.406544	1716	422.333	1293.67	5	4	0.00386498	0.00947119
GB_A13G2018.1	Ga13G2032.1	0.00472729	0.00954076	0.495483	1854	474.667	1379.33	6.5	4.5	0.00471242	0.00948034
GB_A13G0096.1	Ga13G0102.1	0.00463262	0.00912906	0.507459	1740	440.833	1299.17	6	4	0.00461835	0.00907372
Ga03G2775.1	GB_D02G2642.1	0.0144812	0.0439347	0.329608	1770	445.25	1324.75	19	19	0.0143423	0.0426727
Ga04G0067.1	GB_D02G2642.1	0.0943322	0.924594	0.102026	1770	440.667	1329.33	117.833	234.167	0.0886409	0.531392
Ga04G0067.1	GB_D04G2072.1	0.00960368	0.0553672	0.173454	1812	449.667	1362.33	13	24	0.00954245	0.0533729
Ga08G1649.1	GB_D08G1731.1	0.00636947	0.0570798	0.111589	1698	436.667	1261.33	8	24	0.00634249	0.0549618
Ga08G1920.1	GB_D08G1984.1	0.00638684	0.0298485	0.213975	1668	410.083	1257.92	8	12	0.00635972	0.0292623
Ga08G1920.1	GB_D11G0278.1	0.0827732	0.554682	0.149226	1668	409	1259	98.6667	160.333	0.0783691	0.392013
Ga08G1920.1	GB_D12G2431.1	0.0714395	0.39987	0.178657	1668	410.833	1257.17	85.6667	127.333	0.0681426	0.309939
Ga10G0661.1	GB_D10G2292.1	0.0107971	0.0510243	0.211607	1752	446	1306	14	22	0.0107198	0.0493274
Ga11G3831.1	GB_D08G1984.1	0.0782099	0.530167	0.147519	1668	409.083	1258.92	93.5	155.5	0.0742702	0.380118
Ga11G3831.1	GB_D11G0278.1	0.00716709	0.0375783	0.190724	1671	409.25	1261.75	9	15	0.00713295	0.0366524
Ga11G1351.1	GB_D11G2621.1	0.290217	1.50562	0.192756	1887	481.833	1405.17	338.167	312.833	0.240659	0.649256
Ga11G3831.1	GB_D12G2431.1	0.078439	0.583183	0.134502	1668	410.333	1257.67	93.6667	166.333	0.0744765	0.405361
Ga12G0664.1	GB_D08G1984.1	0.0677029	0.41741	0.162198	1710	420.167	1289.83	83.5	134.5	0.064737	0.320111
Ga12G0664.1	GB_D11G0278.1	0.0813536	0.588276	0.138292	1713	420.25	1292.75	99.6667	171.333	0.0770966	0.407694
Ga12G0664.1	GB_D12G2431.1	0.0046714	0.0241033	0.193807	1710	421.583	1288.42	6	10	0.00465688	0.0237201
Ga13G2032.1	GB_D11G2621.1	0.100705	0.457324	0.220206	1902	490.667	1411.33	133	168	0.0942371	0.342391
Ga13G1902.1	GB_D13G1837.1	0.00465178	0.0339178	0.137149	1716	422.167	1293.83	6	14	0.00463738	0.0331623
Ga13G2032.1	GB_D13G1948.1	0.0112983	0.0395513	0.285662	1920	493.167	1426.83	16	19	0.0112136	0.0385265
Ga13G0102.1	GB_D13G0098.1	0.00929944	0.0613188	0.151657	1740	441.583	1298.42	12	26	0.00924203	0.058879
Ga03G2775.1	Ga12G2612.1	0.350493	NaN	NaN	1746	435.25	1310.75	367	333	0.279992	0.765078	High Sequence Divergence Value (pS>=0.75)
Ga08G1920.1	Ga11G3831.1	0.0800894	0.535138	0.149661	1626	399.5	1226.5	93.1667	152.833	0.0759614	0.382562
Ga08G1920.1	Ga12G0664.1	0.070948	0.407325	0.17418	1668	409.917	1258.08	85.1667	128.833	0.0676956	0.314292
Ga11G3831.1	Ga12G0664.1	0.0791067	0.60527	0.130697	1671	410.083	1260.92	94.6667	170.333	0.0750777	0.415363
GH_A03G2427.1	Ga03G2775.1	0.00300828	0.00894865	0.336171	1782	449.667	1332.33	4	4	0.00300225	0.00889548
GH_A04G1635.1	Ga04G0067.1	0.00368596	0.0158556	0.23247	1806	446.167	1359.83	5	7	0.00367692	0.0156892
GH_A08G1649.1	Ga08G1649.1	0.00158709	0.0138732	0.1144	1698	436.5	1261.5	2	6	0.00158541	0.0137457
GH_A08G1890.1	Ga08G1920.1	0.00398619	0.00488999	0.815173	1668	410.333	1257.67	5	2	0.00397562	0.00487409
GH_A08G1890.1	Ga11G3831.1	0.081024	0.528872	0.153202	1668	409.333	1258.67	96.6667	155.333	0.0768008	0.379479
GH_A08G1890.1	Ga12G0664.1	0.0704091	0.395947	0.177824	1710	420.417	1289.58	86.6667	129.333	0.0672052	0.307631
GH_A10G2168.1	Ga10G0661.1	0.00229856	0.0159037	0.14453	1752	444.833	1307.17	3	7	0.00229504	0.0157362
GH_A11G0270.1	Ga11G3831.1	0.000792079	0.002456	0.322508	1671	407.833	1263.17	1	1	0.000791661	0.00245198
GH_A11G2542.1	Ga11G1351.1	0.283228	1.55518	0.182119	1878	481.167	1396.83	329.5	315.5	0.235891	0.655698
GH_A11G2542.1	Ga13G2032.1	0.102406	0.437593	0.234021	1902	491.667	1410.33	135	163	0.0957221	0.331525
GH_A12G2332.1	Ga08G1920.1	0.0744096	0.416676	0.178579	1668	409.25	1258.75	89.1667	130.833	0.0708375	0.31969
GH_A12G2332.1	Ga11G3831.1	0.0817438	0.611138	0.133757	1671	409.917	1261.08	97.6667	171.333	0.0774466	0.417971
GH_A12G2332.1	Ga12G0664.1	0.00386998	0.00476949	0.811403	1716	420.667	1295.33	5	2	0.00386001	0.00475436
GH_A13G1785.1	Ga13G1902.1	0.00309958	0.00474497	0.653234	1716	422.833	1293.17	4	2	0.00309318	0.00473
GH_A13G1894.1	Ga13G2032.1	0.00280702	0.00611832	0.458789	1920	492.333	1427.67	4	3	0.00280177	0.00609343
GH_A13G0099.1	Ga13G0102.1	0.00841524	0.00726838	1.15779	1113	276.5	836.5	7	2	0.0083682	0.00723327
Ga03G2775.1	GH_D02G2589.1	0.0144812	0.0463199	0.312635	1770	445.25	1324.75	19	20	0.0143423	0.0449186
Ga04G0067.1	GH_D04G1984.1	0.00960368	0.0553672	0.173454	1812	449.667	1362.33	13	24	0.00954245	0.0533729
Ga08G1649.1	GH_D08G1661.1	0.00556884	0.052195	0.106693	1698	436.333	1261.67	7	22	0.00554822	0.0504202
Ga08G1920.1	GH_D08G1905.1	0.00558662	0.0298299	0.187282	1668	410.333	1257.67	7	12	0.00556586	0.0292445
Ga08G1920.1	GH_D11G0280.1	0.081881	0.559992	0.146218	1668	408.917	1259.08	97.6667	161.333	0.0775697	0.394538
Ga08G1920.1	GH_D12G2348.1	0.0718771	0.393673	0.182581	1668	410.833	1257.17	86.1667	125.833	0.0685404	0.306288
Ga10G0661.1	GH_D10G2269.1	0.0503079	0.120208	0.418507	1734	442.667	1291.33	62.8333	49.1667	0.0486577	0.111069
Ga11G3831.1	GH_D08G1905.1	0.077345	0.529697	0.146018	1668	409.333	1258.67	92.5	155.5	0.0734905	0.379886
Ga11G3831.1	GH_D11G0280.1	0.00636693	0.0401602	0.158538	1671	409.167	1261.83	8	16	0.00633998	0.0391039
Ga11G1351.1	GH_D11G2594.1	0.290301	1.51782	0.191262	1887	482.167	1404.83	338.167	313.833	0.240717	0.650881
Ga12G0664.1	GH_D08G1905.1	0.0668684	0.412941	0.161932	1710	420.417	1289.58	82.5	133.5	0.0639742	0.317542
Ga12G0664.1	GH_D11G0280.1	0.0804864	0.593687	0.13557	1713	420.167	1292.83	98.6667	172.333	0.0763182	0.410155
Ga12G0664.1	GH_D12G2348.1	0.00545351	0.0216491	0.251904	1710	421.75	1288.25	7	9	0.00543373	0.0213397
Ga13G2032.1	GH_D11G2594.1	0.100731	0.453161	0.222285	1902	491	1411	133	167	0.0942594	0.340122
Ga13G1902.1	GH_D13G1738.1	0.00465178	0.0364002	0.127795	1716	422.167	1293.83	6	15	0.00463738	0.035531
Ga13G2032.1	GH_D13G1844.1	0.0112996	0.0438233	0.257846	1920	493.333	1426.67	16	21	0.011215	0.0425676
Ga13G0102.1	GH_D13G0103.1	0.00929944	0.0613188	0.151657	1740	441.583	1298.42	12	26	0.00924203	0.058879
GB_A03G2510.1	GB_A04G1678.1	0.123239	1.04697	0.11771	999	254	745	84.6667	143.333	0.113647	0.564304
GB_A03G2510.1	GB_D02G2642.1	0.0179567	0.0403866	0.444619	987	254.333	732.667	13	10	0.0177434	0.0393185
GB_A04G1678.1	GB_D04G2072.1	0.0125789	0.0530378	0.237169	1812	449.167	1362.83	17	23	0.012474	0.0512059
GB_A08G1736.1	GB_D08G1731.1	0.0372179	0.11647	0.31955	1698	438	1260	45.75	47.25	0.0363095	0.107877
GB_A08G1995.1	GB_D08G1984.1	0.00466746	0.0241664	0.193138	1710	420.5	1289.5	6	10	0.00465297	0.0237812
GB_A08G1995.1	GB_D11G0278.1	0.0806456	0.548968	0.146904	1710	419.583	1290.42	98.6667	163.333	0.0764611	0.389275
GB_A08G1995.1	GB_D12G2431.1	0.0696238	0.394505	0.176484	1710	421.583	1288.42	85.6667	129.333	0.0664899	0.30678
GB_A10G2315.1	GB_D10G2292.1	0.0092463	0.0391043	0.236452	1752	446.167	1305.83	12	17	0.00918953	0.0381024
GB_A11G2607.1	GB_A13G2018.1	0.10581	0.428783	0.246769	1836	473.083	1362.92	134.5	154.5	0.0986854	0.326581
GB_A11G2607.1	GB_D11G2621.1	0.00425885	0.0309216	0.137731	1908	495.167	1412.83	6	15	0.00424679	0.0302928
GB_A11G2607.1	GB_D13G1948.1	0.106372	0.419797	0.253388	1902	492	1410	139.833	158.167	0.0991726	0.321477
GB_A13G2018.1	GB_D11G2621.1	0.104081	0.44839	0.232123	1836	472.583	1363.42	132.5	159.5	0.0971823	0.337507
GB_A13G1896.1	GB_D13G1837.1	0.00387248	0.038954	0.0994115	1716	421.5	1294.5	5	16	0.0038625	0.0379597
GB_A13G2018.1	GB_D13G1948.1	0.0164983	0.0422037	0.39092	1854	475.167	1378.83	22.5	19.5	0.0163181	0.0410382
GB_A13G0096.1	GB_D13G0098.1	0.00773851	0.0613912	0.126052	1740	441.083	1298.92	10	26	0.00769872	0.0589458
GB_D08G1984.1	GB_D11G0278.1	0.0800378	0.54334	0.147307	1710	419.083	1290.92	98	162	0.075915	0.386558
GB_D08G1984.1	GB_D12G2431.1	0.068178	0.41413	0.16463	1710	421.083	1288.92	84	134	0.065171	0.318227
GB_D11G0278.1	GB_D12G2431.1	0.0809719	0.571265	0.141741	1710	420.167	1289.83	99	168	0.0767541	0.399841
GB_D11G2621.1	GB_D13G1948.1	0.104672	0.45357	0.230774	1902	491.167	1410.83	137.833	167.167	0.0976964	0.340346
GB_A03G2510.1	GH_A03G2427.1	0	0.00387848	0	999	258.5	740.5	0	1	0	0.00386847
GB_A03G2510.1	GH_D02G2589.1	0.0179567	0.0445475	0.40309	987	254.333	732.667	13	11	0.0177434	0.0432503
GB_A04G1678.1	GH_A04G1635.1	0.00368461	0.00450114	0.818594	1806	445.667	1360.33	5	2	0.00367557	0.00448766
GB_A04G1678.1	GH_D02G2589.1	0.0960018	0.942465	0.101862	1770	440.167	1329.83	119.833	236.167	0.0901115	0.536539
GB_A04G1678.1	GH_D04G1984.1	0.0125789	0.0530378	0.237169	1812	449.167	1362.83	17	23	0.012474	0.0512059
GB_A08G1736.1	GH_A08G1649.1	0.0357549	0.0326773	1.09418	1698	437.833	1260.17	44	14	0.034916	0.0319756
GB_A08G1995.1	GH_A08G1890.1	0.00233055	0	#NAME?	1710	420.75	1289.25	3	0	0.00232693	0
GB_A08G1995.1	GH_A11G0270.1	0.0810053	0.524154	0.154545	1710	418.5	1291.5	99.1667	157.833	0.0767841	0.377141
GB_A08G1995.1	GH_A12G2332.1	0.0725169	0.406632	0.178335	1710	420	1290	89.1667	131.833	0.0691214	0.313889
GB_A08G1736.1	GH_D08G1661.1	0.0363745	0.111246	0.326972	1698	437.667	1260.33	44.75	45.25	0.0355065	0.103389
GB_A08G1995.1	GH_D08G1905.1	0.00388829	0.0241518	0.160994	1710	420.75	1289.25	5	10	0.00387822	0.0237671
GB_A08G1995.1	GH_D11G0280.1	0.0797777	0.554103	0.143976	1710	419.5	1290.5	97.6667	164.333	0.0756813	0.391736
GB_A08G1995.1	GH_D12G2348.1	0.0707698	0.388971	0.181941	1710	421.75	1288.25	87	128	0.0675335	0.303497
GB_A10G2315.1	GH_A10G2168.1	0.000765501	0.0045079	0.169813	1752	445	1307	1	2	0.000765111	0.00449438
GB_A10G2315.1	GH_D10G2269.1	0.0486599	0.107022	0.454674	1734	442.833	1291.17	60.8333	44.1667	0.047115	0.0997365
GB_A11G2607.1	GH_A11G2542.1	0.0014176	0.0040445	0.350501	1908	495.833	1412.17	2	2	0.00141626	0.00403361
GB_A11G2607.1	GH_A13G1894.1	0.105624	0.43093	0.245107	1902	491.167	1410.83	139	161	0.0985233	0.327791
GB_A11G2607.1	GH_D11G2594.1	0.00425986	0.0288002	0.147911	1908	495.5	1412.5	6	14	0.00424779	0.0282543
GB_A11G2607.1	GH_D13G1844.1	0.103937	0.430348	0.241518	1902	492.167	1409.83	136.833	161.167	0.0970564	0.327464
GB_A13G2018.1	GH_A11G2542.1	0.105824	0.432331	0.244776	1836	473.25	1362.75	134.5	155.5	0.0986975	0.328579
GB_A13G0096.1	GH_A13G0099.1	0.0011957	0.00363197	0.329214	1113	276	837	1	1	0.00119474	0.00362319
GB_A13G1896.1	GH_A13G1785.1	0.000773296	0.00475249	0.162714	1716	422.167	1293.83	1	2	0.000772897	0.00473747
GB_A13G2018.1	GH_A13G1894.1	0.00472614	0.00316902	1.49136	1854	474.333	1379.67	6.5	1.5	0.00471128	0.00316233
GB_A13G2018.1	GH_D11G2594.1	0.104109	0.444125	0.234413	1836	472.917	1363.08	132.5	158.5	0.0972061	0.335154
GB_A13G1896.1	GH_D13G1738.1	0.00387248	0.0414571	0.0934092	1716	421.5	1294.5	5	17	0.0038625	0.0403321
GB_A13G2018.1	GH_D13G1844.1	0.0165003	0.0466528	0.353683	1854	475.333	1378.67	22.5	21.5	0.0163201	0.0452314
GB_A13G0096.1	GH_D13G0103.1	0.00773851	0.0613912	0.126052	1740	441.083	1298.92	10	26	0.00769872	0.0589458
GB_D01G1618.1	GH_D01G1558.1	0.00303146	0.0022363	1.35556	1770	447.833	1322.17	4	1	0.00302534	0.00223297
GB_D02G2642.1	GH_A03G2427.1	0.0129355	0.0488071	0.265032	1770	444.417	1325.58	17	21	0.0128245	0.047253
GB_D02G2642.1	GH_D02G2589.1	0	0.00226245	0	1770	442.667	1327.33	0	1	0	0.00225904
GB_D04G2072.1	GH_A04G1635.1	0.0133617	0.0533249	0.250572	1806	446.833	1359.17	18	23	0.0132434	0.0514733
GB_D04G2072.1	GH_D04G1984.1	0	0	NaN	1812	450.333	1361.67	0	0	0	0
GB_D08G1731.1	GH_A08G1649.1	0.00637285	0.0669234	0.0952261	1698	437.333	1260.67	8	28	0.00634585	0.0640244
GB_D08G1984.1	GH_A08G1890.1	0.00544714	0.024181	0.225265	1710	420.25	1289.75	7	10	0.00542741	0.0237954
GB_D08G1984.1	GH_A11G0270.1	0.0803976	0.523458	0.15359	1710	418	1292	98.5	157.5	0.0762384	0.376794
GB_D08G1984.1	GH_A12G2332.1	0.0710662	0.426672	0.166559	1710	419.5	1290.5	87.5	136.5	0.0678032	0.325387
GB_D08G1731.1	GH_D08G1661.1	0.000793546	0.0092061	0.0861978	1698	437.167	1260.83	1	4	0.000793126	0.00914983
GB_D08G1984.1	GH_D08G1905.1	0.000775745	0.00477424	0.162486	1710	420.25	1289.75	1	2	0.000775344	0.00475907
GB_D08G1984.1	GH_D11G0280.1	0.079171	0.548441	0.144356	1710	419	1291	97	163	0.0751356	0.389021
GB_D08G1984.1	GH_D12G2348.1	0.0693212	0.408435	0.169724	1710	421.25	1288.75	85.3333	132.667	0.066214	0.314936
GB_D10G2292.1	GH_A10G2168.1	0.010022	0.0438418	0.228595	1752	446.167	1305.83	13	19	0.00995533	0.042585
GB_D10G2292.1	GH_D10G2269.1	0.0457566	0.0764956	0.59816	1743	445.75	1297.25	57.5833	32.4167	0.0443888	0.0727239
GB_D11G0278.1	GH_A08G1890.1	0.082789	0.546974	0.151358	1710	419.333	1290.67	101.167	162.833	0.0783833	0.388315
GB_D11G0278.1	GH_A11G0270.1	0.00854323	0.0342567	0.249388	1713	418.083	1294.92	11	14	0.00849476	0.0334861
GB_D11G2621.1	GH_A11G2542.1	0.00425936	0.0351304	0.121244	1908	495.333	1412.67	6	17	0.00424729	0.0343203
GB_D11G0278.1	GH_A12G2332.1	0.084764	0.600234	0.141218	1713	419.583	1293.42	103.667	173.333	0.0801495	0.413108
GB_D11G2621.1	GH_A13G1894.1	0.103928	0.454007	0.228912	1902	490.333	1411.67	137	167	0.0970484	0.340585
GB_D11G0278.1	GH_D08G1905.1	0.0791926	0.542865	0.145879	1710	419.333	1290.67	97	162	0.075155	0.386328
GB_D11G0278.1	GH_D11G0280.1	0.000773246	0.00719286	0.107502	1713	419.083	1293.92	1	3	0.000772847	0.00715848
GB_D11G2621.1	GH_D11G2594.1	0	0.00201207	0	1920	497.667	1422.33	0	1	0	0.00200938
GB_D11G0278.1	GH_D12G2348.1	0.081415	0.568383	0.14324	1710	420.333	1289.67	99.5	167.5	0.0771517	0.398493
GB_D11G2621.1	GH_D13G1844.1	0.102244	0.464619	0.220061	1902	491.333	1410.67	134.833	170.167	0.0955813	0.346336
GB_D12G2431.1	GH_A08G1890.1	0.0708879	0.392807	0.180465	1710	421.333	1288.67	87.1667	128.833	0.067641	0.305775
GB_D12G2431.1	GH_A11G0270.1	0.0826279	0.568374	0.145376	1710	419.083	1290.92	101	167	0.078239	0.398489
GB_D12G2431.1	GH_A12G2332.1	0.00858211	0.0290652	0.295271	1710	420.917	1289.08	11	12	0.0085332	0.0285092
GB_D12G2431.1	GH_D08G1905.1	0.0673425	0.409692	0.164373	1710	421.333	1288.67	83	133	0.0644077	0.315665
GB_D12G2431.1	GH_D11G0280.1	0.0801033	0.576552	0.138935	1710	420.083	1289.92	98	169	0.0759739	0.402301
GB_D12G0073.1	GH_D12G0071.1	0	0	NaN	1749	430.5	1318.5	0	0	0	0
GB_D12G2431.1	GH_D12G2348.1	0.000777001	0.00713725	0.108866	1710	422.333	1287.67	1	3	0.000776598	0.00710339
GB_D13G1948.1	GH_A11G2542.1	0.106385	0.42317	0.2514	1902	492.167	1409.83	139.833	159.167	0.0991843	0.3234
GB_D13G1837.1	GH_A13G1785.1	0.00309758	0.0339315	0.0912892	1716	422	1294	4	14	0.00309119	0.0331754
GB_D13G1948.1	GH_A13G1894.1	0.0141464	0.0374428	0.377813	1920	492.833	1427.17	20	18	0.0140138	0.0365235
GB_D13G0098.1	GH_A13G0099.1	0.0120521	0.0680782	0.177033	1113	276.583	836.417	10	18	0.0119558	0.0650798
GB_D13G1948.1	GH_D11G2594.1	0.104699	0.449434	0.232957	1902	491.5	1410.5	137.833	166.167	0.0977195	0.338081
GB_D13G0098.1	GH_D13G0103.1	0	0	NaN	1740	441.833	1298.17	0	0	0	0
GB_D13G1837.1	GH_D13G1738.1	0	0.00237718	0	1716	421.333	1294.67	0	1	0	0.00237342
GB_D13G1948.1	GH_D13G1844.1	0.00140367	0.00609966	0.230123	1920	493.833	1426.17	2	3	0.00140236	0.00607492
GB_A03G2510.1	Gorai.005G266500.1	0.0190963	0.0441599	0.432435	999	256.5	742.5	14	11	0.0188552	0.042885
GB_A03G2510.1	Gorai.012G170500.1	0.123374	1.0724	0.115045	999	254.75	744.25	84.6667	145.333	0.113761	0.570494
GB_A04G1678.1	Gorai.005G266500.1	0.0982227	0.945151	0.103923	1782	442.333	1339.67	123.333	237.667	0.0920627	0.537302
GB_A04G1678.1	Gorai.012G170500.1	0.0118287	0.06273	0.188566	1812	448.667	1363.33	16	27	0.0117359	0.0601783
GB_A08G1736.1	Gorai.004G165500.1	0.0372179	0.103253	0.360452	1698	438	1260	45.75	42.25	0.0363095	0.0964612
GB_A08G1995.1	Gorai.004G192000.1	0.00388829	0.0217013	0.179173	1710	420.75	1289.25	5	9	0.00387822	0.0213904
GB_A08G1995.1	Gorai.007G030200.1	0.0806456	0.548968	0.146904	1710	419.583	1290.42	98.6667	163.333	0.0764611	0.389275
GB_A08G1995.1	Gorai.008G230700.1	0.0704664	0.394711	0.178527	1710	421.417	1288.58	86.6667	129.333	0.0672573	0.306901
GB_A10G2315.1	Gorai.011G229700.1	0.0169292	0.0482094	0.35116	1764	449.75	1314.25	22	21	0.0167396	0.0466926
GB_A11G2607.1	Gorai.007G255700.1	0.00497161	0.0288101	0.172565	1908	495.333	1412.67	7	14	0.00495517	0.0282638
GB_A11G2607.1	Gorai.013G195800.1	0.106794	0.428547	0.2492	1902	492.167	1409.83	140.333	160.667	0.099539	0.326448
GB_A12G0502.1	Gorai.008G051200.1	0.0122677	0.033289	0.368521	1632	399.25	1232.75	15	13	0.0121679	0.0325611
GB_A13G2018.1	Gorai.007G255700.1	0.104095	0.444338	0.23427	1836	472.75	1363.25	132.5	158.5	0.0971942	0.335272
GB_A13G1896.1	Gorai.013G176800.1	0.00542708	0.038954	0.13932	1716	421.5	1294.5	7	16	0.00540749	0.0379597
GB_A13G0096.1	Gorai.013G011200.1	0.00734826	0.0626595	0.117273	1740	440.833	1299.17	9.5	26.5	0.00731238	0.0601134
GB_A13G2018.1	Gorai.013G195800.1	0.0165003	0.0466528	0.353683	1854	475.333	1378.67	22.5	21.5	0.0163201	0.0452314
Gorai.004G165500.1	GB_D08G1731.1	0.00158835	0.0115165	0.137919	1698	437.5	1260.5	2	5	0.00158667	0.0114286
Gorai.004G192000.1	GB_D08G1984.1	0.000775745	0.00238332	0.325489	1710	420.25	1289.75	1	1	0.000775344	0.00237954
Gorai.004G192000.1	GB_D11G0278.1	0.0791926	0.537963	0.147208	1710	419.333	1290.67	97	161	0.075155	0.383943
Gorai.004G192000.1	GB_D12G2431.1	0.0673425	0.409692	0.164373	1710	421.333	1288.67	83	133	0.0644077	0.315665
Gorai.005G266500.1	GB_D02G2642.1	0.000753485	0.00453688	0.16608	1770	442.167	1327.83	1	2	0.000753107	0.00452318
Gorai.007G030200.1	GB_D08G1984.1	0.0800378	0.54334	0.147307	1710	419.083	1290.92	98	162	0.075915	0.386558
Gorai.007G030200.1	GB_D11G0278.1	0	0	NaN	1713	419.167	1293.83	0	0	0	0
Gorai.007G255700.1	GB_D11G2621.1	0.00211193	0.014204	0.148686	1920	497.5	1422.5	3	7	0.00210896	0.0140704
Gorai.007G030200.1	GB_D12G2431.1	0.0809719	0.571265	0.141741	1710	420.167	1289.83	99	168	0.0767541	0.399841
Gorai.007G255700.1	GB_D13G1948.1	0.103871	0.442266	0.234861	1902	491.333	1410.67	136.833	164.167	0.0969991	0.334125
Gorai.008G230700.1	GB_D08G1984.1	0.0690188	0.414348	0.166572	1710	420.917	1289.08	85	134	0.0659383	0.318353
Gorai.008G230700.1	GB_D11G0278.1	0.0800978	0.592296	0.135233	1710	420	1290	98	172	0.075969	0.409524
Gorai.008G230700.1	GB_D12G2431.1	0.0007768	0.0143545	0.0541154	1710	422	1288	1	6	0.000776398	0.014218
Gorai.011G229700.1	GB_D10G2292.1	0.00461038	0.0227333	0.202803	1752	446.583	1305.42	6	10	0.00459623	0.0223922
Gorai.012G170500.1	GB_D02G2642.1	0.0935046	0.946883	0.0987499	1770	441	1329	116.833	237.167	0.0879107	0.537793
Gorai.012G170500.1	GB_D04G2072.1	0.00220561	0.015725	0.140261	1812	449.833	1362.17	3	7	0.00220237	0.0155613
Gorai.013G195800.1	GB_D11G2621.1	0.103464	0.46273	0.223595	1902	491.333	1410.67	136.333	169.667	0.0966446	0.345319
Gorai.013G011200.1	GB_D13G0098.1	0.000770565	0.00682469	0.112908	1740	441.583	1298.42	1	3	0.000770169	0.00679373
Gorai.013G176800.1	GB_D13G1837.1	0.00154639	0.00955427	0.161854	1716	421.333	1294.67	2	4	0.0015448	0.00949367
Gorai.013G195800.1	GB_D13G1948.1	0.00421893	0.00609966	0.691666	1920	493.833	1426.17	6	3	0.00420708	0.00607492
GH_A03G2427.1	GH_D02G2589.1	0.0129355	0.0512124	0.252584	1770	444.417	1325.58	17	22	0.0128245	0.0495031
GH_A04G1635.1	GH_D04G1984.1	0.0133617	0.0533249	0.250572	1806	446.833	1359.17	18	23	0.0132434	0.0514733
GH_A08G1890.1	GH_A11G0270.1	0.0831479	0.522205	0.159225	1710	418.25	1291.75	101.667	157.333	0.0787046	0.376171
GH_A08G1890.1	GH_A12G2332.1	0.0737838	0.404907	0.182224	1710	419.75	1290.25	90.6667	131.333	0.0702706	0.312885
GH_A08G1649.1	GH_D08G1661.1	0.0055718	0.0619892	0.0898833	1698	437	1261	7	26	0.00555115	0.0594966
GH_A08G1890.1	GH_D08G1905.1	0.00466746	0.0241664	0.193138	1710	420.5	1289.5	6	10	0.00465297	0.0237812
GH_A08G1890.1	GH_D11G0280.1	0.0819187	0.552098	0.148377	1710	419.25	1290.75	100.167	163.833	0.0776035	0.390777
GH_A08G1890.1	GH_D12G2348.1	0.0720358	0.387283	0.186003	1710	421.5	1288.5	88.5	127.5	0.0686845	0.302491
GH_A10G2168.1	GH_D10G2269.1	0.047834	0.112249	0.426142	1734	442.833	1291.17	59.8333	46.1667	0.0463405	0.104253
GH_A11G2542.1	GH_A13G1894.1	0.105637	0.434355	0.243204	1902	491.333	1410.67	139	162	0.098535	0.329715
GH_A11G0270.1	GH_D08G1905.1	0.0795528	0.523005	0.152107	1710	418.25	1291.75	97.5	157.5	0.075479	0.376569
GH_A11G0270.1	GH_D11G0280.1	0.00776204	0.0367721	0.211085	1713	418	1295	10	15	0.00772201	0.0358852
GH_A11G2542.1	GH_D11G2594.1	0.00426037	0.032995	0.129122	1908	495.667	1412.33	6	16	0.00424829	0.0322798
GH_A11G0270.1	GH_D12G2348.1	0.0830718	0.570584	0.145591	1710	419.25	1290.75	101.5	167.5	0.0786365	0.399523
GH_A11G2542.1	GH_D13G1844.1	0.10395	0.433764	0.239646	1902	492.333	1409.67	136.833	162.167	0.0970679	0.329384
GH_A12G2332.1	GH_D08G1905.1	0.0702291	0.422135	0.166366	1710	419.75	1290.25	86.5	135.5	0.0670413	0.322811
GH_A12G2332.1	GH_D11G0280.1	0.0838931	0.605743	0.138496	1713	419.5	1293.5	102.667	174.333	0.0793712	0.415574
GH_A12G2332.1	GH_D12G2348.1	0.00936841	0.0265889	0.352343	1710	421.083	1288.92	12	11	0.00931014	0.0261231
GH_A13G1894.1	GH_D11G2594.1	0.103954	0.449861	0.23108	1902	490.667	1411.33	137	166	0.0970713	0.338315
GH_A13G1785.1	GH_D13G1738.1	0.00309758	0.0364149	0.0850634	1716	422	1294	4	15	0.00309119	0.035545
GH_A13G1894.1	GH_D13G1844.1	0.014148	0.0417064	0.339229	1920	493	1427	20	20	0.0140154	0.040568
GH_A13G0099.1	GH_D13G0103.1	0.0120521	0.0680782	0.177033	1113	276.583	836.417	10	18	0.0119558	0.0650798
GH_D08G1905.1	GH_D11G0280.1	0.0783267	0.547959	0.142943	1710	419.25	1290.75	96	163	0.0743754	0.38879
GH_D08G1905.1	GH_D12G2348.1	0.0684845	0.404036	0.169501	1710	421.5	1288.5	84.3333	131.667	0.0654508	0.312376
GH_D11G0280.1	GH_D12G2348.1	0.0805457	0.578778	0.139165	1710	420.25	1289.75	98.5	169.5	0.0763714	0.403331
GH_D11G2594.1	GH_D13G1844.1	0.10227	0.460415	0.222126	1902	491.667	1410.33	134.833	169.167	0.0956039	0.344068
GH_A03G2427.1	Gorai.005G266500.1	0.0136015	0.0485625	0.280083	1782	446.583	1335.42	18	21	0.0134789	0.0470237
GH_A03G2427.1	Gorai.012G170500.1	0.0988783	0.960616	0.102932	1782	445.25	1336.75	123.833	241.167	0.0926376	0.541643
GH_A04G1635.1	Gorai.012G170500.1	0.0126085	0.0630722	0.199905	1806	446.333	1359.67	17	27	0.0125031	0.0604929
GH_A08G1649.1	Gorai.004G165500.1	0.00637285	0.0545264	0.116876	1698	437.333	1260.67	8	23	0.00634585	0.0525915
GH_A08G1890.1	Gorai.004G192000.1	0.00466746	0.0217144	0.214947	1710	420.5	1289.5	6	9	0.00465297	0.0214031
GH_A08G1890.1	Gorai.007G030200.1	0.082789	0.546974	0.151358	1710	419.333	1290.67	101.167	162.833	0.0783833	0.388315
GH_A08G1890.1	Gorai.008G230700.1	0.0717316	0.393011	0.182518	1710	421.167	1288.83	88.1667	128.833	0.0684081	0.305896
GH_A10G2168.1	Gorai.011G229700.1	0.0107922	0.0439178	0.245737	1752	445.417	1306.58	14	19	0.010715	0.0426567
GH_A11G0270.1	Gorai.004G192000.1	0.0795528	0.518218	0.153512	1710	418.25	1291.75	97.5	156.5	0.075479	0.374178
GH_A11G0270.1	Gorai.007G030200.1	0.00854323	0.0342567	0.249388	1713	418.083	1294.92	11	14	0.00849476	0.0334861
GH_A11G2542.1	Gorai.007G255700.1	0.0049722	0.0330064	0.150644	1908	495.5	1412.5	7	16	0.00495575	0.0322906
GH_A11G0270.1	Gorai.008G230700.1	0.0817524	0.589376	0.13871	1710	418.917	1291.08	100	171	0.0774543	0.408196
GH_A11G2542.1	Gorai.013G195800.1	0.106807	0.431956	0.247265	1902	492.333	1409.67	140.333	161.667	0.0995507	0.328368
GH_A12G2332.1	Gorai.004G192000.1	0.0702291	0.422135	0.166366	1710	419.75	1290.25	86.5	135.5	0.0670413	0.322811
GH_A12G2332.1	Gorai.007G030200.1	0.084764	0.600234	0.141218	1713	419.583	1293.42	103.667	173.333	0.0801495	0.413108
GH_A12G2332.1	Gorai.008G230700.1	0.00779683	0.0290769	0.268145	1710	420.75	1289.25	10	12	0.00775645	0.0285205
GH_A13G1894.1	Gorai.007G255700.1	0.103127	0.450071	0.229136	1902	490.5	1411.5	136	166	0.0963514	0.33843
GH_A13G1785.1	Gorai.013G176800.1	0.00465118	0.0339315	0.137076	1716	422	1294	6	14	0.00463679	0.0331754
GH_A13G0099.1	Gorai.013G011200.1	0.0114414	0.0661638	0.172926	1113	276.333	836.667	9.5	17.5	0.0113546	0.0633293
GH_A13G1894.1	Gorai.013G195800.1	0.014148	0.0417064	0.339229	1920	493	1427	20	20	0.0140154	0.040568
Gorai.004G165500.1	GH_D08G1661.1	0.000793546	0.00689396	0.115107	1698	437.167	1260.83	1	3	0.000793126	0.00686237
Gorai.004G192000.1	GH_D08G1905.1	0	0.0023819	0	1710	420.5	1289.5	0	1	0	0.00237812
Gorai.004G192000.1	GH_D11G0280.1	0.0783267	0.543023	0.144242	1710	419.25	1290.75	96	162	0.0743754	0.386404
Gorai.004G192000.1	GH_D12G2348.1	0.0684845	0.404036	0.169501	1710	421.5	1288.5	84.3333	131.667	0.0654508	0.312376
Gorai.005G266500.1	GH_D02G2589.1	0.000753485	0.00681565	0.110552	1770	442.167	1327.83	1	3	0.000753107	0.00678477
Gorai.007G030200.1	GH_D08G1905.1	0.0791926	0.542865	0.145879	1710	419.333	1290.67	97	162	0.075155	0.386328
Gorai.007G030200.1	GH_D11G0280.1	0.000773246	0.00719286	0.107502	1713	419.083	1293.92	1	3	0.000772847	0.00715848
Gorai.007G255700.1	GH_D11G2594.1	0.00211243	0.0121501	0.173861	1920	497.833	1422.17	3	6	0.00210946	0.0120522
Gorai.007G030200.1	GH_D12G2348.1	0.081415	0.568383	0.14324	1710	420.333	1289.67	99.5	167.5	0.0771517	0.398493
Gorai.007G255700.1	GH_D13G1844.1	0.101445	0.453148	0.223868	1902	491.5	1410.5	133.833	167.167	0.0948836	0.340115
Gorai.008G230700.1	GH_D08G1905.1	0.0681827	0.409908	0.166337	1710	421.167	1288.83	84	133	0.0651752	0.315789
Gorai.008G230700.1	GH_D11G0280.1	0.0792304	0.597741	0.13255	1710	419.917	1290.08	97	173	0.0751889	0.411987
Gorai.008G230700.1	GH_D12G2348.1	0.00155461	0.0119382	0.130221	1710	422.167	1287.83	2	5	0.001553	0.0118437
Gorai.011G229700.1	GH_D10G2269.1	0.0506586	0.0968119	0.523268	1743	445	1298	63.5833	40.4167	0.0489856	0.090824
Gorai.012G170500.1	GH_D02G2589.1	0.0935046	0.95494	0.0979167	1770	441	1329	116.833	238.167	0.0879107	0.54006
Gorai.012G170500.1	GH_D04G1984.1	0.00220561	0.015725	0.140261	1812	449.833	1362.17	3	7	0.00220237	0.0155613
Gorai.013G195800.1	GH_D11G2594.1	0.10349	0.458539	0.225696	1902	491.667	1410.33	136.333	168.667	0.0966675	0.343051
Gorai.013G011200.1	GH_D13G0103.1	0.000770565	0.00682469	0.112908	1740	441.583	1298.42	1	3	0.000770169	0.00679373
Gorai.013G176800.1	GH_D13G1738.1	0.00154639	0.011962	0.129276	1716	421.333	1294.67	2	5	0.0015448	0.0118671
Gorai.013G195800.1	GH_D13G1844.1	0.00421942	0.00814119	0.51828	1920	494	1426	6	4	0.00420757	0.00809717
Gorai.004G192000.1	Gorai.007G030200.1	0.0791926	0.537963	0.147208	1710	419.333	1290.67	97	161	0.075155	0.383943
Gorai.004G192000.1	Gorai.008G230700.1	0.0681827	0.409908	0.166337	1710	421.167	1288.83	84	133	0.0651752	0.315789
Gorai.007G030200.1	Gorai.008G230700.1	0.0800978	0.592296	0.135233	1710	420	1290	98	172	0.075969	0.409524
Gorai.007G255700.1	Gorai.013G195800.1	0.102664	0.451289	0.22749	1902	491.5	1410.5	135.333	166.667	0.0959471	0.339098

## Sheet: S5
Table S5. Primers sequences used in qRT-PCR.
gene ID	F	R
GhHistone3	TCAAGACTGATTTGCGTTTCCA	GCGCAAAGGTTGGTGTCTTC
GhCAT1A	TTAGCACCAAGGGCTCATCA	CGAAGTAAAGCACAGCCGAA
GhCAT2A	CACCATGGCTAGCACAAGTC	GCCATGATCGCGATAAGCAT
GhCAT2D	TGGGACCTCATATGGTTCGG	GTAGGCAAATGAGCCACCTG
GhCAT4D	TCTATCGGTGCCGGCATATT	GAAACCGTGACGCTAACTCC
GhCAT7A	CGGGCTTGATGTTGTGGTAG	GCCCATCCAGTGTTGTAACC
GhCAT8D	GTGTTGCCTGGTTGATTGGT	GAATTGCGGCACATGGATCT
GhCAT10D	CACTGGCCAAGAAGCTCATC	GCAGTGATGAAGGCCACAAA
GhCAT12A	GATGCAATGGGCTGCTTACA	GCTAGCGTGCTATTGACAGG
GhCAT13D	AGCTGTTGCATTGCTTGTGA	GCCCAAAGTCCCAAAGAACC

## Sheet: S6
Table S6. Primers sequences used in virus-induced gene silencing experiment.
gene ID	F	R
GhCAT10D	TCTCTAGAAGGCCTCCATGGGGATCCGGATACGTTGTAACAATTCC	TTTAATGTCTTCGGGACATGCCCGGGATCTTCATCTTCATTCTTAA
